# Supplementary material for: Competency-based education and training for Community Health Workers: a scoping review
Source: BMC Health Serv Res. 2025 Feb 17;25:263. doi: 10.1186/s12913-025-12217-7 (PMC11834664; doi:10.1186/s12913-025-12217-7)
Supplement: Supplementary file 5 — Supplementary Material 5: Annex 5. Included Articles Title, Author, Country, Income Level and Region. [file 12913_2025_12217_MOESM5_ESM.xlsx]

## Sheet: Appendix format
Title	Authors	Year	Country	World Bank Country Income Level (2021)	Region
A novel approach to frontline health worker support: a case study in increasing social power among private, fee-for-service birthing attendants in rural Bangladesh	Dora Curry , Md. Ahsanul Islam , Bidhan Krishna Sarker , Anne Laterra and Ikhtiar Khandaker	2023	Bangladesh	Lower Middle Income	SEAR
Traditional birth attendant training and local birthing practices in India	Sheela Saravanan, Gavin Turrell, Helen Johnson, Jenny Fraser, Carla Patterson	2011	India	Lower Middle Income	SEAR
An assessment of community health workers’ ability to screen for cardiovascular disease risk with a simple, non-invasive risk assessment instrument in Bangladesh, Guatemala, Mexico, and South Africa: an observational study	Thomas A Gaziano, Shafika Abrahams-Gessel, Catalina A Denman, Carlos Mendoza Montano, Masuma Khanam, Thandi Puoane, and Naomi S Levitt,	2015	Multi	Multicountry	SEAR
Building a Consensus on Community Health Workers’ Scope of Practice: Lessons From New York	Sally E. Findley, Sergio Matos, April L. Hicks, Ayanna Campbell, Addison Moore, and Diurka Diaz	2012	Usa	Upper Income	AMR
Training program for community health workers in remote areas in Senegal. First experience	Leopoldo Sarli Emile Enongene Ketty Bulgarelli, Annavittoria Sarli, Alessandra Renda, Giuliano Sansebastiano, Moustaphà Diouff	2010	Senegal	Lower Middle Income	AFR
Supporting Latino Communities’ Natural Helpers: A Case Study of Promotoras in a Research Capacity Building Course	Angie Denisse Otiniano, Amy Carroll-Scott , Peggy Toy , Steven P. Wallace	2012	Usa	Upper Income	AMR
A competency matrix for global oral health	Habib Benzian, John S. Greenspan, Jane Barrow, Jeffrey W. Hutter, Peter M. Loomer, Nicole Stauf, Dorothy A. Perry	2015	Multi	Multicountry	MULTI
A continuous quality improvement intervention to improve the effectiveness of community health workers providing care to mothers and children: a cluster randomised controlled trial in South Africa	Christiane Horwood , Lisa Butler, Pierre Barker, Sifiso Phakathi, Lyn Haskins, Merridy Grant, Ntokozo Mntambo and Nigel Rollins	2017	South Africa	Upper Middle Income	AFR
Determining whether Community Health Workers are 'Deployment Ready' Using Standard Setting	Celia Taylor, Basimenye Nhlema, Emily Wroe, Moses Aron, Henry Makungwa and Elizabeth L. Dunbar	2018	Malawi	Low Income	AFR
Technology and rehabilitation training for community health workers: Strengthening health systems in Malawi	Ellen Wilson, Lydia Lee, Rachel Klas, Kathryn C. Nesbit	2019	Malawi	Low Income	AFR
The effect of a roving nurse mentor on household coverage and quality of care provided by community health worker teams in South Africa: a longitudinal study with a before, after and 6 months post design	Jane Goudge, Olukemi Babalola, Hlologelo Malatji, Jonathan Levin, Margaret Thorogood and Frances Grifth	2023	South Africa	Upper Middle Income	AFR
Engagement of Lady Health Workers for COVID-19 Home-based Care in Pakistan: An Example of Task Shifting	Babar Tasneem Shaikh, Alina Chaudhry, Irfan Yousaf and Nabeela Ali	2023	Pakistan	Lower Middle Income	EMR
Evaluation of a novel training package among frontline maternal, newborn, and child health workers in South Sudan	Brett D. Nelson , Roy Ahn , Maya Fehling , Melody J. Eckardt , Kathryn L. Conn , Alaa El-Bashir , Margaret Tiernan , Genevieve Purcell , Thomas F. Burke	2012	South Sudan	Low Income	AFR
Training of Community Health Workers to Deliver Cancer Patient Navigation to Rural African American Seniors	Rachel K. Klimmek, Elizabeth Noyes, Kristen EdingtonSaunders, Claire Logue, Randy Jones, and Jennifer Wenzel,	2012	Usa	Upper Income	AMR
Lessons Learned From a Community–Academic Initiative: The Development of a Core Competency–Based Training for Community–Academic Initiative Community Health Workers	Yumary Ruiz, Sergio Matos, Smiti Kapadia, Nadia Islam, Arthur Cusack, Sylvia Kwong, and Chau Trinh-Shevrin	2012	Usa	Upper Income	AMR
Building Capacity to Reduce Disparities in Diabetes Training Community Health Workers Using an Integrated Distance Learning Model	Kathleen Colleran, Erika Harding, Billie Jo Kipp, Andrea Zurawski, Barbara MacMillan, Lucie Jelinkova, Summers Kalishman, Denise Dion, Dara Som, Sanjeev Arora	2012	Usa	Upper Income	AMR
Diabetes Prevention Education Program for Community Health Care Workers in Thailand	Kitti Sranacharoenpong; Rhona M. Hanning	2012	Thailand	Upper Middle Income	SEAR
Training Zambian traditional birth attendants to reduce neonatal mortality in the Lufwanyama Neonatal Survival Project (LUNESP)	Christopher J. Gilla, Nicholas G. Guerinac, Charity Mulengad, Anna B. Knappa, Grace Mazalae, and Davidson H. Hamera	2012	Zambia	Low Income	AFR
Teaching guatemala midwives about postpartum hemorrhage	Kimberly Garcia, Barbara Morrison, Carol Savrin	2012	Guatamala	Upper Middle Income	AMR
Effectiveness of strategies incorporating training and support of traditional birth attendants on perinatal and maternal mortality: meta-analysis	Amie Wilson et.al	2012	Multi	Multicountry	MULTI
From agricultural fields to urban asphalt: the role of worker education to promote California's heat illness prevention standard	Kevin Riley, Linda Delp, Delogracia Cornelio, Sarah Jacobs	2012	Usa	Upper Income	AMR
Community Health Workers Leading the Charge on Workforce Development: Lessons from New Orleans	Wennerstrom, A., Johnson, L., Gibson, K. et al.	2014	Usa	Upper Income	AMR
A national patient navigator training program	Calhoun, Elizabeth A and Whitley, Elizabeth M and Esparza, Angelina and Ness, Elizabeth and Greene, Amanda and Garcia, Roland and Valverde, Patricia A	2010	Usa	Upper Income	AMR
Newborn-care training and perinatal mortality in developing countries	Carlo, W.A. and Goudar, S.S. and Jehan, I. and Chomba, E. and Tshefu, A. and Garces, A. and Parida, S. and Althabe, F. and McClure, E.M. and Derman, R.J. and Goldenberg, R.L. and Bose, C. and Krebs, N.F. and Panigrahi, P. and Buekens, P. and Chakraborty, H. and Hartwell, T.D. and Wright, L.L. and Belizan, J.M. and Ditekemena, J. and Tshefu, A. and Mohapatra, A. and Kodkany, B.S. and Jafri, S.R. a…	2010	Multi	Multicountry	MULTI
Developing community health worker diabetes training.	Ferguson, W.J. and Lemay, C.A. and Hargraves, J.L. and Gorodetsky, T. and Calista, J.	2012	Usa	Upper Income	AMR
Incorporating what promotoras learn: becoming role models to effect positive change.	Lucio, R.L. and Zuniga, G.C. and Seol, Y.H. and Garza, N. and Mier, N. and Trevino, L.	2012	Usa	Upper Income	AMR
Scaling up integrated community case management of childhood illness: update from Malawi.	Nsona, Humphreys and Mtimuni, Angella and Daelmans, Bernadette and Callaghan-Koru, Jennifer A and Gilroy, Kate and Mgalula, Leslie and Kachule, Timothy and Zamasiya, Texas	2012	Malawi	Low Income	AFR
Developing and implementing a state-wide Aboriginal health promotion program: the process and factors influencing successful delivery.	Wise M and Massi L and Rose M and Nancarrow H and Conigrave K and Bauman A and Hearn S and Wise, Marilyn and Massi, Luciana and Rose, Miranda and Nancarrow, Hannah and Conigrave, Katherine and Bauman, Adrian and Hearn, Shane	2012	Australia	High Income	WPR
Expansion of Safe Abortion Services in Nepal Through Auxiliary Nurse-Midwife Provision of Medical Abortion, 2011-2013.	Andersen, Kathryn L. and Basnett, Indira and Shrestha, Dirgha Raj and Shrestha, Meena Kumari and Shah, Mukta and Aryal, Shilu	2016	Nepal	Lower Middle Income	SEAR
The Potential in Preparing Community Health Workers to Address Hearing Loss.	Sanchez, Daisey and Adamovich, Stephanie and Ingram, Maia and Harris, Frances P and de Zapien, Jill and Sanchez, Adriana and Colina, Sonia and Marrone, Nicole	2017	Usa	Upper Income	AMR
Improving the capacity of community-based workers in Australia to provide initial assistance to Iraqi refugees with mental health problems: An uncontrolled evaluation of a Mental Health Literacy Course	Uribe Guajardo, M.G. and Slewa-Younan, S. and Kitchener, B.A. and Mannan, H. and Mohammad, Y. and Jorm, A.F.	2018	Australia	Upper Income	WPR
Voices of home-based palliative care community health workers in rural Malawi: A mixed methods study on factors affecting role and sustainability.	Wang, Grace H. and Nesbit, Casey and Rankin, Sally	2020	Malawi	Low Income	AFR
Glucose 6 Phosphate Dehydrogenase (G6PD) quantitation using biosensors at the point of first contact: a mixed method study in Cambodia	Adhikari, B. and Tripura, R. and Dysoley, L. and Callery, J.J. and Peto, T.J. and Heng, C. and Vanda, T. and Simvieng, O. and Cassidy-Seyoum, S. and Ley, B. and Thriemer, K. and Dondorp, A.M. and von Seidlein, L.	2022	Cambodia	Lower Middle	WPR
Impact of Technology Driven Mental Health Task-shifting for Accredited Social Health Activists (ASHAs): Results from a Randomised Controlled Trial of Two Methods of Training	Nirisha, P.L. and Malathesh, B.C. and Kulal, N. and Harshithaa, N.R. and Ibrahim, F.A. and Suhas, S. and Manjunatha, N. and Kumar, C.N. and Parthasarathy, R. and Manjappa, A.A. and Thirthalli, J. and Chand, P.K. and Arora, S. and Math, S.B.	2023	India	Lower Middle Income	SEAR
Reaching Latinas with Our Bodies, Ourselves and the Guía de Capacitación para Promotoras de Salud: Health Education for Social Change.	Bonilla, Zobeida E. and Morrison, Sharon D. and Norsigian, Judy and Rosero, Ema	2012	Usa	High Income	AMR
Pilot Community Health Worker Prepatory Course for AC-E Exam	Ellen A. Becker, Elena Schwolsky-Fitch, and James Mantle	2012	Usa	High Income	AMR
Distant education for tobacco reduction with Inuit frontline health workers	Rob Collins, Merryl Hammond, Catherine L. Carry, Dianne Kinnon, Joan Killulark and Janet Nevala	2013	Canada	High Income	AMR
Development of a community-based maternal, newborn and child emergency training package in South Sudan	M. Fehling, B.D. Nelson, R. Ahn, M. Eckardt, M. Tiernan, G. Purcell, A. El-Bashir, T.F. Burke	2012	South Sudan	Low Income	AFR
Building a navigation system to reduce cancer disparities in urban Black older adults	Lee Bone, Kristen Edington, Jessica Rosenberg, Jennifer Wenzel, Mary A. Garza, Catherine Klein, Lisa Schmitt, and Jean G. Ford	2013	Usa	High Income	AMR
Community health worker training for infant hearing health: Effectiveness of distance learning	Eliene Silva Ara ú jo, K á tia de Freitas Alvarenga, Daniele Urnau , D é bora Frizzo Pagnossin & Chao Lung Wen	2013	Brazil	Upper Middle	AMR
Designing a Community-Based Lay Health Advisor Training Curriculum to Address Cancer Health Disparities	K. Gwede, PhD, MPH, RN Atalie A. Ashley, BAKara McGinnis, BAAlejandro Montiel-Ishino, BSMaisha Standifer, MPH Julie Baldwin, PhDConi Williams, MS Kevin B. Sneed, PharmD Deanna Wathington, MDLolita Dash-Pitts B. Lee Green, PhD	2013	Usa	High Income	AMR
Addressing the Information Gap: Developing and Implementing a Cervical Cancer Prevention Education Campaign Grounded in Principles of Community-Based Participatory Action	Martha Moore-Monroy, MA Ada M. Wilkinson-Lee, Lorena Verdugo Elvia Lopez, Lourdes Paez Debora Rodriguez Mari Wilhelm, Francisco Garcia	2013	Usa	High Income	AMR
Empowering Promotores de Salud to Engage in Community-Based Participatory Research	A. Paula Cupertino , Natalia Suarez , Lisa Sanderson Cox , Cielo Fernández , Mary Lou Jaramillo , Aura Morgan , Susan Garrett , Irazema Mendoza & Edward F. Ellerbeck	2013	Usa	High Income	AMR
Building storytelling traditions with digital technology	Melany Cueva,Regina Kuhnley, Laura J .Revels, Katie Cueva,Mark Dignanad Anne P. Lanier	2013	Usa	High Income	AMR
Amigas Latinas Motivando el ALMA (ALMA): Development and Pilot Implementation of a Stress Reduction Promotora Intervention	Melissa A. Green, Georgina Perez, et.al	2012	Usa	High Income	AMR
The experience of community health workers training in Iran: a qualitative study	Sara Javanparast, Fran Baum et al.	2012	Iran	Lower Middle Income	EMR
Effectiveness of the Training Course of ASHA on Infant Feeding Practices at a Rural Teaching Hospital: A Cross Sectional Study	Thakre, S.S. & Thakre, S.B. & Thakre, A.D. & Golawar, S.H. & More, S.M. & Humne, A.Y.	2012	India	Lower Middle Income	SEAR
Strengthening maternal and newborn health in rural Ethiopia: Early results from frontline health worker community maternal and newborn health training	Michelle Dynes, Sandra T.Buffington et al.	2013	Ethiopia	Low Income	AFR
Integrating community mental health within primary care in southern Malawi: A pilot educational intervention to enhance the role of health surveillance assistants	Jerome Wright, Stephanie Common et al	2014	Malawi	Low Income	AFR
Women’s Health Leadership to Enhance Community Health Workers as Change Agents.	Ingram, M., Chang, J., Kunz, S., Piper, R., de Zapien, J. G., & Strawder, K.	2016	Usa	High Income	AMR
Evaluation of a training program of hypertension for accredited social health activists (ASHA) in rural India	Marwa Abdel-All , Amanda Gay Thrift, et al.	2018	India	Lower Middle	SEAR
Development of a community health worker delivered cognitive behavioral training intervention for individuals with diabetes and chronic pain	Susan J. Andreae, Lynn J. Andreae, et al.	2018	Usa	High Income	AMR
A culturally targeted eLearning module on organ donation (promotoras de Donación): Design and development	Alolod, G.P. and Gardiner, H. et al	2020	Usa	High Income	AMR
Applying Human-Centered Design in Global Mental Health to Improve Reach Among Underserved Populations in the United States and India	Black, C.J. and Berent, J.M. et. al.	2023	India	Lower Middle	SEAR
Knowledge of malaria control and attitudes towards community involvement among female community volunteers: effect of capacity building in a rural community, Southeast Nigeria	Adaoha Pearl Agu,& Chukwuma David Umeokonkwo,	2021	Nigeria	Lower Middle Income	AFR
Community research collaboration to develop a promotores-based hereditary breast cancer education program for Spanish-speaking Latinas	Rebeca Almeida, Alejandra Lopez-Macha, et al	2021	Usa	High Income	AMR
The PROMISES study: A mixed methods approach to explore the acceptability of salivary progesterone testing for preterm birth risk among pregnant women and trained frontline healthcare workers in rural India	Danielle Ashworth, Pankhuri Sharma et al.	2021	India	Lower Middle Income	SEAR
Should female community health volunteers (FCHVs) facilitate a response to gender-based violence (GBV)? A mixed methods exploratory study in Mangalsen, Nepal.	Betron, Myra; Thapa, Anil; et al.	2021	Nepal	Lower Middle Income	SEAR
Developing a task-sharing psychological intervention to treat mild to moderate symptoms of perinatal depression and anxiety in South Africa: a mixed-method formative study	Boisits, S.; Abrahams, Z. et al	2021	South Africa	Upper Middle Income	AFR
Skills2Care: An innovative, cooperative learning programme for community health workers in South Africa	Boulle, T.M.; Cromhout, P.; August, K.; Woods, D.;	2021	South Africa	Upper Middle Income	AFR
Impact of Different Levels of Supervision on the Recovery of Severely Malnourished Children Treated by Community Health Workers in Mali	Pilar Charle-Cuéllar,Noemí López-Ejeda et al.	2021	Mali	Low Income	AFR
Family Health History-Based Cancer Prevention Training for Community Health Workers	Wei-Ju Chen, Shixi Zhao et al.	2021	Usa	High Income	AMR
Feasibility of Community Health Workers as Teleaudiology Patient-site Facilitators: A Multilevel Training Study	Laura Coco, Rosie Piper, Nicole Marrone	2021	Usa	High Income	AMR
An Evaluation of Cancer Education Webinars in Alaska	Katie Cueva, Melany Cueva et al.	2021	Usa	High Income	AMR
Long-Term Impact of Single Epilepsy Training on Knowledge, Attitude and Practices: Comparison of Trained and Untrained Rwandan Community Health Workers.	Dedeken, Peter; Muhumuza, Stephen N; Sebera, Fidele; Umwiringirwa, Josiane; Bitunguhari, Leopold; Tierens, Hans; Teuwen, Dirk E; Boon, Paul A J M;	2021	Rwanda	Low Income	AFR
Development of an Asthma Home-Visit Training Program for Community Health Workers and Their Supervisors in Washington State	Elkugia, Nuha; Crocker, Mary E; Stout, James W; Bolt, Kaylin; Weiner, Bryan J; Kramer, C Bradley;	2021	Usa	High Income	AMR
Training programs to improve identification of sick newborns and care-seeking from a health facility in low- and middle-income countries: a scoping review	Fung, Alastair; Hamilton, Elisabeth; Du Plessis, Elsabe; Askin, Nicole; Avery, Lisa; Crockett, Maryanne;	2021	Multiple Countries	Multicountry	MULTI
Integrated care by community health workers in Malawi: Rehabilitation and blood pressure monitoring	Galvez, A; Waite, J; Jureidini, K; Nesbit, KC;	2021	Malawi	Low Income	AFR
A Quasi-Experimental Study to Assess the Effectiveness of a Structured Training Program on Newborn Care Based on ASHA Module 7 - “Skills That Saves Lives” in Terms of Reported Practice among ASHA Workers in a Selected Community of Delhi	Gauba, A; Singh, M	2021	India	Lower Middle	SEAR
Empowering the Latino Community Related to Palliative Care and Chronic Disease Management through Promotores de Salud (Community Health Workers).	Goebel, Joy R.; Bird, Mara N.; Martinez, Iveris L.;	2021	Usa	High Income	AMR
Workforce Readiness Training: A Comprehensive Training Model That Equips Community Health Workers to Work at the Top of Their Practice and Profession	Lee, LK; Ruano, E; Fernandez, P; Ortega, S; Lucas, C; Joachim-Celestin, M;	2021	Usa	High Income	AMR
Recruitment, Training, and Roles of the Bilingual, Bicultural Navegantes: Developing a Specialized Workforce of Community Health Workers to Serve a Low-Income, Spanish-Speaking Population in Rhode Island	McCarthy, M.; Barry, K.; Estrada, C.; Veliz, B.; Rosales, D.; Leonard, M.; De Groot, A.S.;	2021	Usa	High Income	AMR
Helping babies breathe: assessing the effectiveness of simulation-based high-frequency recurring training in a community-based setting of Pakistan	Mubeen, K.; Baig, M.; Abbas, S.; Adnan, F.; Lakhani, A.; Bhamani, S.S.; Rehman, B.; Shahid, S.; Jan, R.;	2021	Pakistan	Lower Middle Income	EMR
Building the capacity of community health workers to support health and social care for dependent older people in Latin America: a pilot study in Fortaleza, Brazil.	Neto, João Bastos Freire; de Moraes, Gerídice Lorna Andrade; de Souza Aredes, Janaína; Giacomin, Karla Cristina; de Melo, Luciane Ponte; Sempe, Lucas; Lloyd-Sherlock, Peter;	2021	Brazil	Upper Middle	AMR
Evaluating a capacity building program on women’s health for displaced community health workers in fragile settings in Lebanon	Naal, Hady; Mendelsohn, Rebecca; Brome, Dayana; Noubani, Aya; Nabulsi, Dana; Muhieddine, Dina; Saleh, Shadi;	2021	Lebanon	Lower Middle Income	EMR
A Participatory Curricula for Community Health Workers and Supervisors to Increase HIV Health Outcomes.	Rajabiun, Serena; Baughman, Allyson; Sullivan, Marena; Poteet, Beth; Downes, Alicia; Davich, Jo Ann Whitlock; Phillips, Simone; Jackson, Precious; Miles, LaTrischa; Drainoni, Mari-Lynn; Evans, Emmitt Maurice; Bachman, Sara S; Sprague Martinez, Linda;	2021	Usa	High Income	AMR
Community health workers at the dawn of a new era: 6. Recruitment, training, and continuing education	Schleiff, M.J.; Aitken, I.; Alam, M.A.; Damtew, Z.A.; Perry, H.B.;	2021	Multi	Multicountry	MULTI
Perceptions of lady health workers and their trainers about their curriculum for implementing the interventions identified for essential package of health services for Pakistan	Sohail, S.; Wajid, G.; Chaudhry, S.	2021	Pakistan	Lower Middle Income	EMR
Evaluation of a training program for life skills education and financial literacy to community health workers in India: a quasi-experimental study.	Sharma, Shantanu; Arora, Kanishtha; Chandrashekhar; Sinha, Rajesh Kumar; Akhtar, Faiyaz; Mehra, Sunil	2021	India	Lower Middle Income	SEAR
Improving Community Health Workers' Attitudes toward Collaborative Practice in the Care of Older Adults: An In-Service Training Intervention Trial in the Philippines.	Siongco, Kathryn Lizbeth L; Nakamura, Keiko; Seino, Kaoruko; Moncatar, T J Robinson T; Tejero, Lourdes Marie S; De La Vega, Shelley Ann F; Bonito, Sheila R; Javier, Richard; Tsutsui, Takako; Tashiro, Yuri; Al-Sobaihi, Saber; Lorenzo, Fely Marilyn E; Canila, Carmelita C;	2021	Philippines	Lower Middle Income	WPR
A Community Health Worker Training Program to Deliver Accessible and Affordable Hearing Care to Older Adults.	Suen, Jonathan J; Han, Hae-Ra; Peoples, Carolyn Y; Weikert, Mike; Marrone, Nicole; Lin, Frank R; Nieman, Carrie L;	2021	Usa	High Income	AMR
Training and Assessing Model for the Ability of Community Health Volunteers in Anthropometric Measurement Using the Rasch Stacking and Racking Analyses	Sunjaya, Deni Kurniadi; Herawati, Dewi Marhaeni Diah; Indraswari, Noormarina; Megawati, Ginna; Sumintono, Bambang;	2021	Indonesia	Upper Middle Income	SEAR
SMART Mental Health Project: process evaluation to understand the barriers and facilitators for implementation of multifaceted intervention in rural India	Tewari, A.; Kallakuri, S.; Devarapalli, S.; Peiris, D.; Patel, A.; Maulik, P.K.;	2021	India	Lower Middle	SEAR
Community Health Workers Improve Smoking Cessation When They Recruit Patients in Their Home Villages	Umnuaypornlert, Adinat; Dede, Adam J O; Pangtri, Sudarat;	2021	Thailand	Upper Middle	SEAR
Volunteer Community Health and Agriculture Workers Help Reduce Childhood Malnutrition in Tajikistan.	Yorick, Roman; Khudonazarov, Faridun; Gall, Andrew J; Pedersen, Karah Fazekas; Wesson, Jennifer;	2021	Tajikistan	Lower Middle	EUR
Online High School Community Health Worker Curriculum: Key Strategies of Transforming, Engagement, and Implementation	Zheng, JJ; Williams-Livingston, A; Danavall, N; Ervin, C; McCray, G;	2021	Usa	High Income	AMR
A Theory-Based and Culturally Aligned Training Program on Breast and Cervical Cancer Prevention for South Asian Community Health Workers	So, Winnie K W; Kwong, Alice N L; Chen, Joanne M T; Chan, Joanne C Y; Law, Bernard M H; Sit, Janet W H; Chan, Carmen W H;	2019	Hong Kong	High Income	WPR
Core Competencies and a Workforce Framework for Community Health Workers: A Model for Advancing the Profession.	Covert, Hannah; Sherman, Mya; Miner, Kathleen; Lichtveld, Maureen;	2019	Usa	High Income	AMR
Delivering Tobacco Cessation Through Community Health Workers: Curriculum and Training Considerations	Lautner, S.; Garney, W.; Nimmons, K.; Macareno, B.; Harvey, I.S.; Garcia, K.;	2019	Usa	High Income	AMR
Assessing the Impact of a Structured Tuberculosis Training Activity on the Knowledge and Attitude of Community Volunteers	Janmejaya Small, Ranji Kumar Dehurry	2018	India	Lower Middle Income	SEAR
Blending virtual with conventional learning to improve student midwifery skills in India	Sudharsanam Manni Balasubramaniam, Saurabh Bhargava, Neeraj Agrawal, Rashmi Asif, Lalhmangaihi Chawngthu, Pallavi Sinha, Somesh Kumar, Bulbul Sood	2018	India	Lower Middle Income	SEAR
Building a Pediatric Oral Health Training Curriculum for CHWs	Molly Martin, william Frese, Christine Lumsden, Anna Sandoval	2018	Usa	High Income	AMR
A communication skills intervention for community healthcare workers reduces perceived patient aggression: A pretest-postest study	Swain, Nicola and Gale, Christopher	2014	Multi	Upper Income	WPR
An Educational Program for Mental Health Nurses and Community Health Workers from Pacific Island Countries: Results from a Pilot Study	Kim Usher, Tanya Park, Scott Trueman, Michelle Redman-MacLaren, Evan Casella & Cindy Woods	2014	Pacific Island Countries	Multicountry	WPR
An Instructional Design Model for Culturally Competent Community Health Worker Training	Uriarte JA, Cummings ADL, Lloyd LE.	2014	Usa	Upper Income	AMR
Case Study in Designing a Research Fundamentals Curriculum for Community Health Workers: A University - Community Clinic Collaborative	Dumbauld J, Kalichman M, Bell Y, Dagnino C, Taras HL.	2014	Usa	Upper Income	AMR
Capacity Building of Frontline Workers for Detection of Children (0–6 Years) with Developmental Delays in a Rural Setting: A Cluster‑Randomized Trial	Susmita Dora, Vikas Bhatia, Binod Kumar Behera, Amit Kumar Satapathy	2022	India	Lower Middle Income	SEAR
The Laro Kwo Project: A train the trainer model combined with mobile health technology for community health workers in Northern Uganda	Daniel Ebbs, Oyoo Benso Stanton Jasicki, Sarah McCollum, Michael Cappello	2022	Uganda	Low Income	AFR
Development of Training Curriculum to Improve Patient Communication Skills and Social Support Among Community Health Workers	Jennifer Holcomb, Gayla M. Ferguson, Logan Thornton, and Linda Highfield	2022	Usa	Upper Income	AMR
Evaluation of the LIGHT Curriculum: An African American Church-Based Curriculum for Training Lay Health Workers to Support Advance Care Planning, End-of-Life Decision Making, and Care	Jerry Johnson, Tara Hayden, and Lynne Allen Taylor	2022	Usa	Upper Income	AMR
Specificity Matters: Unpacking Impact Pathways of Individual Interventions within Bundled Packages Helps Interpret the Limited Impacts of a Maternal Nutrition Intervention in India	ShivaniKachwaha,PhuongHNguyen,LanMaiTran,RasmiAvula,MelissaFYoung,SebantiGhosh,ThomasForissier,JessicaEscobar-Alegria,PraveenKumar Sharma, Edward A Frongillo,and PurnimaMenon	2022	India	Lower Middle Income	SEAR
Training program for female community volunteers to combat COVID 19 in rural Nepal	Ramu Kharela, Soniya P. Regmib, Timmy Lina, Adam C. Levinea and Adam R. Aluisioa	2022	Nepal	Lower Middle Income	SEAR
Project match: Training for promotora intervention	Swider, S.M. and Martin, M. and Lynas, C. and Rothschild, S.	2010	Usa	High Income	AMR
Emergency preparedness training of tribal community health representatives.	Hites, L.S. and Granillo, B.S. and Garrison, E.R. and Cimetta, A.D. and Serafin, V.J. and Renger, R.F. and Wakelee, J.F. and Burgess, J.L.	2012	Usa	High Income	AMR
A gender-informed model to train community health workers in maternal mental health.	Smith, Megan V and Kruse-Austin, Anna	2015	Usa	High Income	AMR
Training community health workers: an evaluation of effectiveness, sustainable continuity, and cultural humility in an educational program in rural Haiti	Knettel, BA and Slifko, SE and Inman, AG and Silova, I	2017	Haiti	Lower Middle Income	AMR
Training Community Health Workers to Enhance Disaster Resilience.	Nicholls, Keith and Picou, Steven J. and McCord, Selena C.	2017	Usa	High Income	AMR
Dementia Awareness Campaign in the Latino Community: A Novel Community Engagement Pilot Training Program with Promotoras.	Askari, Nusha and Bilbrey, Ann Choryan and Garcia Ruiz, Iliana and Humber, Marika Blair and Gallagher-Thompson, Dolores	2017	Usa	High Income	AMR
Training Community Residents to Address Social Determinants of Health in Underresourced Communities	Wennerstrom, A. and Silver, J. and Pollock, M. and Gustat, J.	2020	Usa	High Income	AMR
Development and Implementation of a Combined Nurse Care Manager and Community Health Worker Training Curriculum to Address Hypertension Disparities	Alvarez, C. and Ibe, C. and Dietz, K. and Carrero, N.D. and Avornu, G. and Turkson-Ocran, R.-A. and Bhattarai, J. and Crews, D. and Lipman, P.D. and Cooper, L.A.	2022	Usa	High Income	AMR
Development and pilot testing of a training for bilingual community education professionals about hereditary breast and ovarian cancer among Latinas: ARBOLES Familiares.	Vadaparampil, Susan T and Moreno Botero, Laura and Fuzzell, Lindsay and Garcia, Jennifer and Jandorf, Lina and Hurtado-de-Mendoza, Alejandra and Campos-Galvan, Claudia and Peshkin, Beth N and Schwartz, Marc D and Lopez, Katherine and Ricker, Charite and Fiallos, Katie and Quinn, Gwendolyn P and Graves, Kristi D	2022	Usa	High Income	AMR
Community Engagement Alliance (CEAL) Against COVID-19 Disparities: Academic-community partnership to support workforce capacity building among Arizona community health workers	Jiménez, D.J. and Gomez, O. and Meraz, R. and Pollitt, A.M. and Evans, L. and Lee, N. and Ignacio, M. and Garcia, K. and Redondo, R. and Redondo, F. and Williamson, H.J. and Oesterle, S. and Parthasarathy, S. and Sabo, S.	2023	Usa	High Income	AMR
Identification and management of young infants with possible serious bacterial infection where referral was not feasible in rural Lucknow district of Uttar Pradesh, India: An implementation research	Awasthi, S. and Kesarwani, N. and Verma, R.K. and Agarwal, G.G. and Tewari, L.S. and Mishra, R.K. and Shukla, L. and Raut, A.K. and Qazi, S.A. and Aboubaker, S. and Nisar, Y.B. and Bahl, R. and Agarwal, M.	2020	India	Lower Middle	SEAR
Impact of mobile health-enhanced supportive supervision and supply chain management on appropriate integrated community case management of malaria, diarrhoea, and pneumonia in children 2-59 months: A cluster randomised trial in Eastern Province, Zambia	Biemba, G. and Chiluba, B. and Yeboah-Antwi, K. and Silavwe, V. and Lunze, K. and Mwale, R.K. and Hamer, D.H. and MacLeod, W.B.	2020	Zambia	Low Income	AFR
A Novel Lay Health Worker Training to Help Women Engage in Postabortion Contraception and Well-Woman Care	Chor, J. and Young, D. and Quinn, M.T. and Gilliam, M.	2020	Usa	High Income	AMR
A mixed methods evaluation of the feasibility, acceptability, and impact of a pilot project ECHO for community health workers (CHWs)	Damian, A.J. and Robinson, S. and Manzoor, F. and Lamb, M. and Rojas, A. and Porto, A. and Anderson, D.	2020	Usa	High Income	AMR
Technology and rehabilitation training for community health workers: Strengthening health systems in Malawi.	Wilson, Ellen and Lee, Lydia and Klas, Rachel and Nesbit, Kathryn C.	2020	Malawi	Low Income	AFR
The Birth Sisters Program: A Model of Hospital-Based Doula Support to Promote Health Equity.	Mottl-Santiago, Julie and Herr, Kirsten and Rodrigues, Dona and Walker, Catherine and Feinberg, Emily	2020	Usa	High Income	AMR
Training Community Health Advisors in African American Churches: Do Training Outcomes Predict Performance?	Maxwell, Annette E. and Lucas-Wright, Aziza and Gatson, Juana and Cindy Chang, L. and Crespi, Catherine M.	2020	Usa	High Income	AMR
The home visit communication skills inventory: Piloting a tool to measure community health worker fidelity to training in rural South Africa.	Laurenzi, Christina A. and Gordon, Sarah and Skeen, Sarah and Coetzee, BronwynÃ¨ J. and Bishop, Julia and Chademana, Emma and Tomlinson, Mark	2020	South Africa	Upper Middle Income	AFR
Community Health Advisors' Characteristics and Behaviors, Role Performance, and Volunteer Satisfaction in a Church-Based Healthy Eating and Physical Activity Intervention.	Sharpe, Patricia A. and Wilcox, Sara and Stucker, Jessica and Kinnard, Deborah and Bernhart, John and James, Katherine L.	2020	Usa	High Income	AMR
Knowledge of Obstetric and Neonatal Danger Signs among Community Health Workers in the Rongo Sub-County of Migori County, Kenya: Results of a Community-based Cross-Sectional Survey.	Heerboth, Sarah A. and Hennessey, Cassandra and Omondi, Bernard and Wafula, Meshak and Mbeya, Julius and Rogers, Ash and Ressler, Daniele J. and Davidson, Mario and Moon, Troy D.	2020	Kenya	Lower Middle Income	AFR
Building capacities of Auxiliary Nurse Midwives (ANMs) through a complementary mix of directed and self-directed skill-based learning-A case study in Pune District, Western India	Karvande, S and Purohit, V and Gopalakrishnan, SS and Sri, BS and Mathai, M and Mistry, N	2020	India	Lower Middle Income	SEAR
Effects of Female Community Health Volunteer Capacity Building and Text Messaging Intervention on Gestational Weight Gain and Hemoglobin Change Among Pregnant Women in Southern Nepal: A Cluster Randomized Controlled Trial	Singh, JK and Acharya, D and Paudel, R and Gautam, S and Adhikari, M and Kushwaha, SP and Park, JH and Yoo, SJ and Lee, K	2020	Nepal	Lower Middle Income	SEAR
Engaging community health workers in maternal and infant death identification in Khayelitsha, South Africa: a pilot study.	Igumbor, Jude and Adetokunboh, Olatunji and Muller, Jocelyn and Bosire, Edna N. and Ajuwon, Ademola and Phetlhu, Rene and Mbule, Marjorie and Ronan, Agnes and Burtt, Fiona and Scheepers, Esca and Schmitz, Kathrin	2020	South Africa	Upper Middle Income	AFR
Expanding Medical Education for Local Health Promoters Among Remote Communities of the Peruvian Amazon: An Exploratory Study of an Innovative Program Model	Ebbs, D and Hirschbaum, JH and Mika, A and Matsushita, SC and Lewis, JH	2020	Peru	Upper Middle Income	AMR
Design of a Community-Based Lung Cancer Education, Prevention, and Screening Program.	Williams, Lovoria B.; McCall, Amber; Joshua, Thomas V.; Looney, Stephen W.; Tingen, Martha S.;	2019	Usa	High Income	AMR
Evaluating the Training of Chinese-Speaking Community Health Workers to Implement a Small-Group Intervention Promoting Mammography.	Gu, Jiayan; Maxwell, Annette E.; Ma, Grace X.; Qian, Xiaokun; Tan, Yin; Hsieh, Hsing-Chuan; Tu, Shin-Ping; Wang, Judy Huei-yu;	2019	Usa	High Income	AMR
Healthy People, Healthy Community: Evaluation of a train-the-trainers programme for community health workers on water, sanitation and hygiene in rural Haiti	Yu, X.; Pendse, A.; Slifko, S.; Inman, A.G.; Kong, P.; Knettel, B.A.;	2019	Haiti	Lower Middle Income	AMR
Implementation and evaluation of a rural community-based pediatric hearing screening program integrating in-person and tele-diagnostic auditory brainstem response (ABR).	Ramkumar, Vidya; Nagarajan, Roopa; Shankarnarayan, Vanaja C; Kumaravelu, Selvakumar; Hall, James W;	2019	India	Lower Middle Income	SEAR
Module development and its effectiveness for improving the competencies of voluntary health workers in communicating safe complementary feeding to caregivers in Indonesia	Iswarawanti, Dwi Nastiti; Muslimatun, Siti; Basuki, Endang; Hadi, Ahmad;	2019	Indonesia	Upper Middle Income	SEAR
Rehabilitation training for community health workers: a five-year study	Nesbit, KC; Clark, A;	2019	Malawi	Low Income	AFR
Testing a simplified tool and training package to improve integrated Community Case Management in Tanganyika Province, Democratic Republic of Congo: a quasi-experimental study	Langston, A; Wittcoff, A; Ngoy, P; O'Keefe, J; Kozuki, N; Taylor, H; Lainez, YB; Bacary, S;	2019	Congo	Low Income	AFR
Training and evaluation of community health workers (Chws): Towards improving maternal and newborn survival in an urban setting in kwazulu-natal, South Africa	Ndaba, T.; Taylor, M.; Mabaso, M.;	2019	South Africa	Upper Middle Income	AFR
Training Community Health Workers to promote breast cancer screening in Brazil	Bittencourt, L.; Scarinci, I.C.;	2019	Brazil	Upper Middle	AMR
A mental health training program for community health workers in India: impact on knowledge and attitudes	Gregory Armstrong,Michelle Kermode, Shoba Raja, Sujatha Suja, Prabha Chandra, and Anthony F Jorm	2011	India	Lower Middle Income	SEAR
Esperanza y Vida: Training Lay Health Advisors and Cancer Survivors to Promote Breast and Cervical Cancer Screening in Latinas	Saad-Harfouche, F.G.; Jandorf, L.; Gage, E.; Thélémaque, L.D.; Colón, J.; Castillo, A.G.; Treviño, M.; Erwin, D.O.;	2011	Usa	High Income	AMR
Community Health Workers Then and Now An Overview of National Studies Aimed at Defining the Field	Rosenthal, E.L.; Wiggins, N.; Ingram, M.; Mayfield-Johnson, S.; De Zapien, J.G.;	2011	Usa	High Income	AMR
Evaluation of a traditional birth attendant training programme in Bangladesh.	Tami Rowen, Ndola Prata, Paige Passano	2011	Bangladesh	Lower Middle	SEAR
Can specially trained community care workers effectively support patients and their families in the home setting at the end of life?	Roslyn G. Poulos, Damian Harkin, Christopher J. Poulos , Andrew Cole, Rod MacLeod	2018	Australia	High Income	WPR
Can volunteer community health workers manage multiple roles? An inerrupted time-series analysis of combined HIV and maternal and child health promotion in Iringa, Tanzania	Katharine Shelley, Gasto frumence, Rose Mpembeni, Asha george, elizabeth Stuart, Japhet Killewo, Abdulla Baqui, David Peters	2018	Tanzania	Low Middle Income	AFR
Cervical Cancer Screening among Underscreened and Unscreened Brazilian Women: Training Community Health Workers to be Agents of Change	Naidia Kinen, Lorna Bittencourt, sandra Pelloso, Marcia Conslaro, Philip Castle, Edward Partridge, Vania Silva, Isabel Scarini	2018	Brazil	Upper Middle	AMR
Coaching Community Health Volunteers in Integrated Community Case Management Improves the Care of Sick Children Under-5: Experience from Bondo, Kenya	Makeba Shiroya-Wandabwa, Mark Kabue, Dyness Kasungami, Jonesmus Wambua, Dan Otieno, Charles Waka, Augustine Ngindu, Christine Ayuyo§, Sanyu Kigondu§, Julius Oliech and Isaac Malonza	2018	Kenya	Lower Middle Income	AFR
Culturally-Relevant Online Education Improves Health Workers’ Capacity and Intent to Address Cancer	Katie Cueva, Melany Cueva, Laura Revels, Mark Dignan	2018	Usa	High Income	AMR
Developing a diabetes prevention education program for community health care workers in Thailand: translation of the knowledge to at-risk people	Kitti Sranacharoenpong& Panrawee Praditsorn & Piyanit Churak	2018	Thailand	Upper Middle Income	SEAR
Development and evaluation of a genomics training program for community health workers in Texas	Lei-Shih Chen , Shixi Zhao, Donaji Stelzig, Shweta U. Dhar, Tanya Eble, Yu-Chen Yeh, Oi-Man Kwok	2018	Usa	High Income	AMR
Diabetes management training for female community health volunteers in Western Nepal: an implementation experience	Bishal Gyawali, Shiva Raj Mishra1 , Dinesh Neupane , Abhinav Vaidya , Annelli Sandbæk and Per Kallestrup	2018	Nepal	Lower Middle Income	SEAR
Community health workers leading the charge on workforce development: lessons from New Orleans.	Wennerstrom, A., Johnson, L., Gibson, K. et al	2014	Usa	Upper Income	AMR
Developing an evidence-based fall prevention curriculum for community health workers.	St John JA, Shubert TE, Smith ML, Rosemond CA, Howell DA, Beaudoin CE, Ory MG	2014	Usa	Upper Income	AMR
Developing capacities of community health workers in sexual and reproductive, maternal, newborn, child, and adolescent health: a mapping and review of training resources.	Nguyen Toan Tran, Anayda Portela , Luc de Bernis, Kristen Beek	2014	Multi	Multicountry	MULTI
Knowledge and skills retention among frontline health workers: community maternal and newborn health training in rural Ethiopia.	Gobezayehu AG, Mohammed H, Dynes MM, Desta BF, Barry D, Aklilu Y, Tessema H, Tadesse L, Mikulich M, Buffington ST, Sibley LM.	2014	Ethiopia	Low Income	AFR
Changes in care-seeking for common childhood illnesses in the context of Integrated Community Case Management (iCCM) program implementation in Benishangul Gumuz region of Ethiopia	Gebremedhin, S. and Astatkie, A. and Amin, H.M. and Teshome, A. and Gebremariam, A.	2020	Ethiopia	Low Income	AFR
A novel lung health programme addressing awareness and behaviour-change aiming to prevent chronic lung diseases in rural Uganda	Jones, R. and Kirenga, B. and Buteme, S. and Williams, S. and Van Gemert, F.	2020	Uganda	Low Income	AFR
Evaluating the impact of telehealth-based, diabetes medication training for community health workers on glycemic control	Keegan, C.N. and Johnston, C.A. and Cardenas, V.J. and Vaughan, E.M.	2020	Usa	High Income	AMR
Knowledge of non-communicable disease risk factors among community health workers in South Africa	Onagbiye, S.O. and Tsolekile, L.P. and Puoane, T.	2020	South Africa	Upper Middle Income	AFR
Evaluating the use of educational videos to support the tuberculosis care cascade in remote Madagascar	Reeves, H. and Grandjean Lapierre, S. and Razafindrina, K. and Andriamiadanarivo, A. and Rakotosamimanana, N. and Razafindranaivo, T. and Seimon, T. and Blalock, B. and Bello-Bravo, J. and Pittendrigh, B. and McKinney, J. and Small, P.M. and Knoblauch, A.M. and Fair, E.	2020	Madagascar	Low Income	AFR
Community-based participatory design of a community health worker breast cancer training intervention for South Florida Latinx farmworkers	Rodriguez, N.M. and Casanova, F. and Pages, G. and Claure, L. and Pedreira, M. and Touchton, M. and Knaul, F.	2020	Usa	High Income	AMR
Evaluation of a training program on primary eye care for an Accredited Social Health Activist (ASHA) in an urban district	Shukla, P. and Vashist, P. and Senjam, S.S. and Gupta, V.	2020	India	Low Middle Income	SEAR
Covering the last mile for vaccination: Feasibility and acceptability of traditional birth attendant-based referral system in hard-to-reach areas in rural Pakistan.	Sahito, Ambreen and Ahmed, Siraj and Fatmi, Zafar	2020	Pakistan	Lower Middle Income	EMR
Impact of peer-trainer leadership style on uptake of a peer led educational outreach intervention to improve tuberculosis care and outcomes in Malawi: a qualitative study.	Puchalski Ritchie, L M and Mundeva, H and van Lettow, Monique and Straus, S E and Kip, E and Makwakwa, A	2020	Malawi	Low Income	AFR
Participatory Workshop-Based Intervention for Better Preparedness and Awareness About Disaster Management Among Accredited Social Health Activists in India: A Brief Report	Jose Jom Thomas ; Chandana H; Praveen Kulkarni; Prakash B; Narayana Murthy M.R.	2022	India	Lower Middle Income	SEAR
In-service training programme for health and social care workers in the Philippines to strengthen interprofessional collaboration in caring for older adults: a mixed-methods study	Keiko Nakamura , Kathryn Lizbeth L. Siongco, TJ Robinson T. Moncatar, Lourdes Marie S. Tejero, Shelley Ann F. De La Vega, Sheila R. Bonito, Richard Javier, Takako Tsutsui, Tran Dai Tri Han, Man Thi Hue Vo, Yuri Tashiro, Saber Al‑Sobaihi , Kaoruko Seino, Thang Van Vo, Fely Marilyn E. Lorenzo, and Carmelita C. Canila	2022	Philippines	Lower Middle Incone	WPR
Characteristics and Outcomes of Community Health Worker Training to Improve the Prevention and Control of Cardiometabolic Diseases in Low and Middle-Income Countries: A Systematic Review	Shilanthi Seneviratne, Allissa Desloge, BA, Tilahun Haregu, Dominika Kwasnicka, MA, Anuradhani Kasturiratne, Anika Mandla, John Chambers, and Brian Oldenburg,	2022	Multi	Lower Middle Income	MULTI
Strengthening the primary care workforce to deliver high- quality care for non- communicable diseases in refugee settings: lessons learnt from a UNHCR partnership	Philippa Harris , Ros Kirkland, Saimon Masanja,Peter Le Feuvre, Sarah Montgomery, Éimhín Ansbro, Michael Woodman, Matthew Harris	2022	Multi	Lower Middle Income	MULTI
TheExtentofIntegrationofCommunity HealthWorkerProgramsIntoNational HealthSystems:CaseStudyofBotswana	Lucia M.Mupara, John J.O.Mogaka, Dr.William R.Brieger,and Joyce M.Tsoka-Gwegweni	2022	Bostwana	Upper Middle Income	AFR
Community health workers and culturally competent home care in Belgium: A realist evaluation	Sylvia Hoens, An-Sofie Smetcoren, Lise Switsers, Liesbeth De Donder	2022	Belgium	Upper Income	EUR
Community Capacity Building for HIV and Addiction Service Integration: An Intervention Trial in Vietnam	Li Li, Chunqing Lin, Li‑Jung Liang, Diep Bich Nguyen, Loc Quang Pham, Tuan Anh Le, Tuan Anh Nguyen	2022	Vietnam	Lower Middle Income	WPR
LayHealthWorkersinCommunity-BasedCareand ManagementofDementia-AQualitative‘Pre’and‘Post’ InterventionStudyinSouthwesternUganda	Christine K. Karungi,Edith K.Wakida, Godfrey Z.Rukundo, Zohray M.Talib, Jessica E.Haberer,and Celestino Obua	2022	Uganda	Low Income	AFR
Take time to listen: community health worker perceptions on self-management trainer role	Wilson Majeea, Jose Frantzc, Anthea Rhodac, and Laura Schopp	2022	South Africa	Upper Middle Income	AFR
Engaging Female Community Health Volunteers (FCHVs) for cardiovascular diseases risk screening in Nepal	Lal B. RawalI, Yuewen Sun Padam K. Dahal, Sushil C. Bara, Sudeepa Khanal, Abriti Arjyal, Shraddha Manandhar, Abu S. Abdullah	2022	Nepal	Lower Middle Income	SEAR
Development,implementation, and evaluation of TeachBack curriculum for community healthworkers	Jennifer Holcomb, Gayla M.Ferguson, Logan Thornton and Linda Highfield	2022	Usa	Upper Income	AMR
Design, implementation, and evaluation of community health worker training programs in Latinx communities: A scoping review	Lee, C.N.; Matthew, R.A.; Orpinas, P.	2023	Usa	High Income	AMR
Community health workers and early detection of breast cancer in low-income and middle-income countries: a systematic scoping review of the literature.	O'Donovan J, Newcomb A, MacRae MC, Vieira D, Onyilofor C, Ginsburg O.	2020	Multi	Lower Middle Income	MULTI
Longitudinal analysis of the capacities of community health workers mobilized for seasonal malaria chemoprevention in Burkina Faso.	Bicaba, Abel, Luc Serme, Gael Chetaille, Gountante Kombate, Alice Bila, and Slim Haddad	2020	Burkina Faso	Low Income	AFR
The fidelity of implementation of recommended care for children with malaria by community health workers in Nigeria.	Adeoti, Oluwatomi and Spiegelman, Donna and Afonne, Chinenye and Falade, Catherine O and Jegede, Ayodele S and Oshiname, Frederick O and Gomes, Melba and Ajayi, IkeOluwapo O	2020	Nigeria	Lower Middle Income	AFR
Development and Evaluation of a Mental Health Training Program for Community Health Workers in Indonesia.	Marastuti, Ariana and Subandi, M A and Retnowati, Sofia and Marchira, Carla R and Yuen, Courtney M and Good, Byron J and Good, Mary-Jo D	2020	Indonesia	Upper Middle Income	SEAR
The cost of the training and supervision of community health workers to improve exclusive breastfeeding amongst mothers in a cluster randomised controlled trial in South Africa.	George, Gavin and Mudzingwa, Takunda and Horwood, Christiane	2020	South Africa	Upper Middle Income	AFR
A Self-Management Training Intervention: Perceptions and Practices of Community Health Workers in South Africa.	Majee, Wilson and Anakwe, Adaobi and Johnson, Levona and Rhoda, Anthea and Frantz, Jose and Schopp, Laura	2020	South Africa	Upper Middle Income	AFR
Addressing Neurocognitive Disorders, Dementias, and Alzheimer's Disease in Colonias of the Lower Rio Grande Valley: Establishing a Research Foundation Using Promotores.	Garza, NoÃ and Uscamayta-Ayvar, Marucela and Maestre, Gladys E.	2020	Usa	High Income	AMR
Woman to Woman: Implementation of a Cervical Cancer Education Training Program for Grenadian Lay Health Advisors.	Richards, C. and Thomas-Purcell, K. B. and Vemulapalli, K. C. and Primus-Joseph, M. and McBurnie-James, A. and Standifer, M. and Ashing, K.	2020	Malawi	Low Income	AFR
Lazos Hispanos: Promising Strategies and Lessons Learned in the Development of a Multisystem, Community-Based Promotoras Program.	Matthew, Rebecca A. and Orpinas, Pamela and Calva, Alejandra and Bermudez, J. Maria and Darbisi, Carolina	2020	Grenada	Upper Middle Income	AMR
Assessing the impact of capacity building for HIV activists in Europe and Central Asia.	Greenhalgh, Fiona Heather and Stuikyte, R. and Schonning, S. and Hodgson, I. and Kalogiannis, A.	2020	Usa	High Income	AMR
Enhancing the Knowledge and Behaviors of Fieldworkers to Promote Family Planning and Maternal, Newborn, and Child Health in Bangladesh Through a Digital Health Training Package: Results From a Pilot Study.	J. Limaye, Rupali, Anne Ballard Sara, Naheed Ahmed, Saori Ohkbuo, Sidhartha Deka, Cassandra Mickish Gross, and Rebecca Arnold	2020	Multi	Multicountry	MULTI
Evaluation of an Asthma Medication Training Program for Immigrant Mexican Community Health Workers	Martin, Molly A; Mosnaim, Giselle S; Rojas, Delia; Hernandez, Olivia; Sadowski, Laura S;	2011	Bangladesh	Lower Middle Income	SEAR
Healthy Families Brooklyn: Working with Health Advocates to Develop a Health Promotion Program for Residents Living in New York City Housing Authority Developments	Necole Brown; Nicole A. Vaughn; Alison J. Lin; Ruth Browne; Marilyn White; Paul Smith	2011	Usa	High Income	AMR
Effectiveness of a comprehensive educational programme for ASHAs to identify individuals in the Udupi district with bleeding disorders: a community-based survey	S. Badagabettu, D. M. Nayak, A. Kurien, V. G. Kamath, A. Kamath, A. George	2018	Usa	High Income	AMR
Effectiveness of an action-oriented educational intervention in ensuring long term improvement of knowledge, attitudes and practices of community health workers in maternal and infant health: a randomized controlled study	Tereza Rebecca de Melo e Lima , Paula Ferdinanda Conceição de Mascena Diniz Maia, Emanuelle Pessa Valente, Francesca Vezzini, and Giorgio Tamburlini	2018	India	Lower Middle Income	SEAR
Endo ECHO Improves Primary Care Provider and Community Health Worker self-Efficacy in Complex Diabetes Management in Medically Underserved Communities	Matthew F. Bouchonville; Brant W. Hager; Jessica B. Kirk; Clifford R. Qualls; Sanjeev Arora	2018	Brazil	Upper Middle	AMR
Increasing the capacity of health surveillance assistants in community mental health care in a developing country, Malawi.	Kauye, Felix; Chiwandira, Chikayiko; Wright, Jerome; Common, Stephanie; Phiri, McEvans; Mafuta, Chitsazo; Maliwichi-Senganimalunje, Limbika; Udedi, Michael	2011	Usa	High Income	AMR
Learning About Cancer Has Brightened My Light: Cancer Education for Alaska Community Health Aides and Community Health Practitioners (CHA/Ps)	Kuhnley, Regina; Cueva, Melany;	2011	Malawi	Low Income	AFR
Salud es Vida: Development of a Cervical Cancer Education Curriculum forPromotora Outreach With Latina Farmworkers in Rural Southern Georgia	Luque, J.S.; Mason, M.; Reyes-Garcia, C.; Hinojosa, A.; Meade, C.D.	2011	Usa	High Income	AMR
Traditional birth attendant training and local birthing practices in India.	Saravanan, Sheela; Turrell, Gavin; Johnson, Helen; Fraser, Jenny; Patterson, Carla;	2011	India	Low Middle Income	SEAR
Training Zambian Midwives in Basic Newborn Care Saves Lives and is Cost-Effective	Bond, Sharon	2011	Zambia	Low Income	AFR
Pulse oximetry for children with pneumonia treated as outpatients in rural Malawi.	McCollum, Eric D; King, Carina; Deula, Rashid; Zadutsa, Beatiwel; Mankhambo, Limangeni; Nambiar, Bejoy; Makwenda, Charles; Masache, Gibson; Lufesi, Norman; Mwansambo, Charles; Costello, Anthony; Colbourn, Tim	2016	Malawi	Low Income	AFR
Extension for Community Healthcare Outcomes (ECHO): a new model for community health worker training and support	Miriam Komaromy Venice Ceballos Andrea Zurawski Thomas Bodenheimer David H. Thom Sanjeev Arora	2018	Usa	High Income	AMR
Feasibility of engaging “Village Doctors” in the Community-based Integrated Management of Childhood Illness (C-IMCI): experience from rural Bangladesh	Sk Masum Billah, DM Emdadul Hoque, Muntasirur Rahman, Aliki Christou, Ngatho Samuel Mugo, Khadija Begum, Tazeen Tahsina, Qazi Sadeq-ur Rahman, Enayet K Chowdhury, Twaha Mansurun Haque, Rasheda Khan, Ashraf Siddik, Jennifer Bryce, Robert E Black, Shams El Arifeen	2018	Bangladesh	Lower Middle Income	SEAR
Formative evaluation of a training intervention for community health workers in South Africa: A before and after study	Alexandra Plowright, Celia Taylor, David Davies, Jo Sartori, Gillian Lewando Hundt, Richard J. Lilford	2018	South Africa	Upper Middle Income	AFR
How people-centred health systems can reach the grassroots: experiences implementing community-level quality improvement in rural Tanzania and Uganda	Tara Tancred, Rogers Mandu, Claudia Hanson, Monica Okuga, Fatuma Manzi, Stefan Peterson, Joanna Schellenberg, Peter Waiswa, Tanya Marchant, The EQUIP Study Team	2018	Multi	Multicountry	MULTI
Impact of Breast Cancer Early Detection Training on Rwandan Health Workers’ Knowledge and Skills	Lydia E. Pace Jean-Marie Vianney Dusengimana Nancy L. Keating Vedaste Hategekimana Vestine Rugema Jean Bosco Bigirimana Ainhoa CostasChavarri Aline Umwizera Paul H. Park Lawrence N. Shulman Tharcisse Mpunga	2018	Rwanda	Low Income	AFR
Impact of Standardized Prenatal Clinical Training for Traditional Birth Attendants in Rural Guatemala	Sasha Hernandez, Jessica Oliveira , Leah Jones , Juan Chumil and Taraneh Shirazian	2018	Guatamala	Upper Middle Income	AMR
Piloting a mental health training programme for community health workers in South Africa: an exploration of changes in knowledge, confidence and attitudes	Goodman Sibeko , Peter D. Milligan , Marinda Roelofse, Lezel Molefe, Deborah Jonker, Jonathan Ipser, Crick Lund and Dan J. Stein	2018	South Africa	Upper Middle Income	AFR
Qualitative evaluation of mental health training of auxiliary nurse midwives in rural Nepal	Preeti K Mahato, Edwin van Teijlingen, Padam Simkhada, Catherine Angell, Jillian Ireland	2018	Nepal	Lower Middle Income	SEAR
Traditional Birth Attendents in Haiti	Marnie Cooper Priest; Katherine Starr Wiegert Speckman; Schatzi McCartyh; LaHoma S. Romocki; David K. Walmer	2018	Haiti	Lower Middle Income	AMR
Evaluating Community Health Advisor (CHA) Core Competencies.	Story, Lachel; To, Yen M.	2016	Usa	High Income	AMR
Skills retention in Sudanese village midwives 1 year following Helping Babies Breathe training	Arabi, Ali M E; Ibrahim, Salah A; Ahmed, Sami E; MacGinnea, Finn; Hawkes, Gavin; Dempsey, Eugene; Ryan, C Anthony	2016	Sudan	Low Income	AFR
Sowing the Seeds of Health: Training of Community Health Advisors to Promote Breast and Cervical Cancer Screening among Latina Immigrants in Alabama	Scarinci, I.C.; Garcés-Palacio, I.C.; Morales-Alemán, M.M.; McGuire, A.	2016	Usa	High Income	AMR
Training Cambodian Village Health Support Guides in Diabetes Prevention: Effects on Guides' Knowledge and Teaching Activities Over 6 Months	Wagner, Julie; Keuky, Lim; Fraser-King, Lorraine; Kuoch, Theanvy; Scully, Mary	2016	Cambodia	Lower Middle Income	WPR
Training Community Health Workers to Manage Uncomplicated and Severe Malaria: Experience From 3 Rural Malaria-Endemic Areas in Sub-Saharan Africa	Siribie, Mohamadou; Ajayi, IkeOluwapo O; Nsungwa-Sabiiti, Jesca; Afonne, Chinenye; Balyeku, Andrew; Falade, Catherine O; Gansane, Zakaria; Jegede, Ayodele S; Ojanduru, Lillian; Oshiname, Frederick O; Kabarungi, Vanessa; Kyaligonza, Josephine; Sanou, Armande K; Serme, Luc; Castellani, Joelle; Singlovic, Jan; Gomes, Melba;	2016	Multi	Multicountry	AFR
Engaging Female Community Health Volunteers (FCHVs) for cardiovascular diseases risk screening in Nepal	Rawal, LB; Sun, YW; Dahal, PK; Baral, SC; Khanal, S; Arjyal, A; Manandhar, S; Abdullah, A	2022	Nepal	Lower Middle Income	SEAR
Development, implementation, and evaluation of Teach Back curriculum for community health workers	Holcomb, J; Ferguson, GM; Thornton, L; Highfield, L	2022	Usa	High Income	AMR
Effectiveness of community health worker training programmes for cardiovascular disease management in low-income and middle-income countries: A systematic review	Abdel-All, M.; Putica, B.; Praveen, D.; Abimbola, S.; Joshi, R.;	2017	Multiple Countries	Multicountry	MULTI
UNICEF Training Package for Scaling Up Skilled Community Infant and Young Child Feeding Counselors: Zimbabwe Experience	Wisdom G.Dube; Tasiana K.Nyadzayo, ThokozileNcube, NamukoloM.Covic	2015	Zimbabwe	Lower Middle Income	AFR
Promotion of exclusive breast-feeding at scale within routine health services: impact of breast-feeding counselling training for community health workers in Recife, Brazil.	Coutinho SB, Lira PI, Lima MC, Frias PG, Eickmann SH, Ashworth A.	2014	Brazil	Upper Middle Income	AMR
Talking about cancer with confidence: evaluation of cancer awareness training for community-based health workers	Grimmett C, Macherianakis A, Rendell H, George H, Kaplan G, Kilgour G, Power E.	2014	Uk	Upper Income	EUR
Training Mixtec Promotores to Assess Health Concerns in Their Community: A CBPR Pilot Study.	Maxwell AE, Young S, Rabelo Vega R, Herrmann AK, See C, Glenn BA, Mistry R, Bastani R	2014	Usa	Upper Income	AMR
Community participation for thalassemia prevention initiated by village health volunteers in northeastern Thailand	Jopang Y, Petchmark S, Jetsrisuparb A, Sanchaisuriya K, Sanchaisuriya P, Schelp FP.	2012	Thailand	Upper Middle Income	SEAR
Empowering Promotores de Salud as Partners in Cancer Education and Research in Rural Southwest Kansas	Cupertino AP, Saint-Elin M, de Los Rios JB, Engelman KK, Greiner KA, Ellerbeck EF, Nápoles AM.	2015	Usa	Upper Income	AMR
Evaluating the effect of a community-based lay health advisor training curriculum to address immigrant children's caries disparities	Hsu YJ, Peng WD, Chen JH, Lin YC, Chang CS, Chen T, Hu CY, Ho PS, Chen FL, Lee CH, Huang HL.	2015	Taiwan	Upper Middle Income	WPR
Impact of modular training on tobacco control on the knowledge of health workers in two jurisdictions of northern India.	Goel S, Singh RJ, Tripathy JP	2015	India	Lower Middle Income	SEAR
Implementation of a training program for low-literacy promotoras in oral rehydration therapy.	Amerson R, Hall-Clifford R, Thompson B, Comninellas N.	2014	Guatamala	Upper Middle Income	AMR
Improving the quality of paediatric malaria diagnosis and treatment by rural providers in Myanmar: an evaluation of a training and support intervention.	Tin Aung, Kim Longfield, Nyo Me Aye, Aung Kyaw San, Thea S. Sutton, Dominic Montagu & PHSi/UCSF Global Health Group	2014	Myanmar	Lower Middle Income	SEAR
Integrating community health workers into a patient-centered medical home to support disease self-management among Vietnamese Americans: lessons learned	Ashley Wennerstrom, Tap Bui, Jewel Harden-Barrios , Eboni G Price-Haywood	2015	Usa	Upper Income	AMR
Peer training of community health workers to improve heart health among African American women	Josiah Willock, R.; Mayberry, R.M.; Yan, F.; Daniels, P	2015	Usa	High Income	AMR
Feasibility and acceptability of training community health workers in ear and hearing care in Malawi: A cluster randomised controlled trial	Mulwafu, W.; Kuper, H.; Viste, A.; Goplen, F.K.	2017	Malawi	Low Income	AFR
Health Professional Education And Universal Health Coverage: A Summary Of Challenges And Selected Case Studies.	Sripathy, Arthika; Marti, Joachim; Patel, Hannah; Sheikh, Javaid I; Darzi, Ara W	2017	Brazil	Upper Middle Income	AMR
Applying the community health worker model in dermatology: a curriculum for skin cancer prevention education training.	Jacobsen, Audrey A; Maisonet, Jezabel; Kirsner, Robert S; Strasswimmer, John	2017	Usa	High Income	AMR
Effectiveness of an educational programme about sickle cell disease in the form of active methodologies among community health agents and nursing technicians of primary care in Minas Gerais, Brazil.	Gomes, Ludmila Mourao Xavier; Andrade Barbosa, Thiago Luis de; Vieira, Lara Jhulian Tolentino; Castro, Karla Patricia Ataide Nery; Caldeira, Antonio Prates; Torres, Heloisa de Carvalho; Viana, Marcos Borato	2017	Brazil	Upper Middle Income	AMR
How a Training Program Is Transforming the Role of Traditional Birth Attendants from Cultural Practitioners to Unique Health-care Providers: A Community Case Study in Rural Guatemala.	Hernandez, Sasha; Oliveira, Jessica Bastos; Shirazian, Taraneh	2017	Guatamala	Upper Middle Income	AMR
Improving quality of home-based postnatal care by microteaching of multipurpose workers in rural and urban slum areas of Chandigarh, India: a pilot study.	Gupta, Madhu; Tripathy, Jaya Prasad; Jamir, Limalemla; Sarwa, Ashutosh; Sinha, Smita; Bhag, Chering	2017	India	Lower Middle Income	SEAR
In a rural area of Bangladesh, traditional birth attendant training improved early infant feeding practices: a pragmatic cluster randomized trial.	Talukder, Shamim; Farhana, Dina; Vitta, Bineti; Greiner, Ted	2017	Bangladesh	Lower Middle Income	SEAR
The emergency first aid responder system model: using community members to assist life-threatening emergencies in violent, developing areas of need.	Sun, Jared H; Wallis, Lee A	2012	South Africa	Upper Middle Income	AFR
Enhancing the education and understanding of research in community health workers in an intervention field site in South India	Vaz, M.; Page, J.; Rajaraman, D.; Rashmi, D.J.; Silver, S.	2014	India	Lower Middle Income	SEAR
The Impact of Integrating Community Advocacy Into Community Health Worker Roles on Health-Focused Organizations and Community Health Workers in Southern Arizona.	Reinschmidt, Kerstin M.; Ingram, Maia; Schachter, Kenneth; Sabo, Samantha; Verdugo, Lorena; Carvajal, Scott	2015	Usa	Upper Income	AMR
The systematic development and pilot randomized evaluation of counselling for alcohol problems, a lay counselor-delivered psychological treatment for harmful drinking in primary care in India: The PREMIUM study	Nadkarni, A.; Velleman, R.; Dabholkar, H.; Shinde, S.; Bhat, B.; Mccambridge, J.; Murthy, P.; Wilson, T.; Weobong, B.; Patel, V.	2015	Usa	Upper Income	AMR
Training in Research Ethics and Standards for Community Health Workers and Promotores Engaged in Latino Health Research	Nebeker, C.; Kalichman, M.; Talavera, A.; Elder, J.	2015	India	Lower Middle Income	SEAR
Preparing Community Health Workers for Their Role as Agents of Social Change: Experience of the Community Capacitation Center.	Noelle Wiggins, Samantha Kaan, Teresa Rios-Campos, Rujuta Gaonkar, Elizabeth Rees Morgan & Jamaica Robinson	2013	Usa	High Income	AMR
